# Supplementary material for: Transcatheter Aortic Valve Replacement with the Self-Expandable Core Valve Evolut Prosthesis Using the Cusp-Overlap vs. Tricusp-View
Source: J Clin Med. 2022 Mar 12;11(6):1561. doi: 10.3390/jcm11061561 (PMC8953752; doi:10.3390/jcm11061561)
Supplement: Supplementary file 1 [file jcm-11-01561-s001.zip]

Archive with 1 entries (1 files):
- jcm-1541536-supplementary.pdf
